# Supplementary material for: Genetic and genomic analyses underpin the feasibility of concomitant genetic improvement of milk yield and mastitis resistance in dairy sheep
Source: PLoS One. 2019 Nov 25;14(11):e0214346. doi: 10.1371/journal.pone.0214346 (PMC6876840; doi:10.1371/journal.pone.0214346)
Supplement: S1 Table — (XLSX) [file pone.0214346.s001.xlsx]

## Sheet: plink
S1 Table. Linkage disequilibrium (LD) estimation (as r 2) for the significant SNP markers identified in the genomic association analyses of milk yield and previously for mastitis resistance (Banos et al., 2017) in Chios sheep.
Trait	Chromosome	Position(bp)	SNP_A	Chromosome	Position(bp)	SNP_B	R2
milk yield	2	124907852	OAR2_133088440	2	124936445	oar3_OAR2_124936445	0.760314
milk yield	2	124907852	OAR2_133088440	2	125230366	OAR2_133418483	0.27205
milk yield	2	124936445	oar3_OAR2_124936445	2	125230366	OAR2_133418483	0.272078
mastitis resistance	2	204569747	OAR2_216496832	2	204602444	OAR2_216615372	0.305469
mastitis resistance	2	204569747	OAR2_216496832	2	204683757	oar3_OAR2_204683757	0.653629
mastitis resistance	2	204569747	OAR2_216496832	2	205201880	oar3_OAR2_205201880	0.268378
mastitis resistance	2	204602444	OAR2_216615372	2	204683757	oar3_OAR2_204683757	0.559618
mastitis resistance	2	207575434	OAR2_219801849	2	207609417	OAR2_219838408_X	0.966948
mastitis resistance	2	207575434	OAR2_219801849	2	208185522	oar3_OAR2_208185522	0.238779
mastitis resistance	2	207609417	OAR2_219838408_X	2	208185522	oar3_OAR2_208185522	0.219599
mastitis resistance	2	208597501	OAR2_220844191	2	208650955	oar3_OAR2_208650955	0.54412
mastitis resistance	2	208597501	OAR2_220844191	2	208711940	oar3_OAR2_208711940	0.261149
mastitis resistance	2	208650955	oar3_OAR2_208650955	2	208711940	oar3_OAR2_208711940	0.625651
milk yield	12	19269103	oar3_OAR12_19269103	12	19500329	oar3_OAR12_19500329	0.467332
milk yield	12	19269103	oar3_OAR12_19269103	12	19624437	oar3_OAR12_19624437	0.858987
milk yield	12	19269103	oar3_OAR12_19269103	12	19689222	oar3_OAR12_19689222	0.905034
milk yield	12	19269103	oar3_OAR12_19269103	12	19840123	oar3_OAR12_19840123	0.8087
milk yield	12	19269103	oar3_OAR12_19269103	12	20050780	OAR12_23075585	0.485675
milk yield	12	19500329	oar3_OAR12_19500329	12	19624437	oar3_OAR12_19624437	0.435697
milk yield	12	19500329	oar3_OAR12_19500329	12	19689222	oar3_OAR12_19689222	0.497257
milk yield	12	19500329	oar3_OAR12_19500329	12	19840123	oar3_OAR12_19840123	0.512736
milk yield	12	19500329	oar3_OAR12_19500329	12	20050780	OAR12_23075585	0.578817
milk yield	12	19624437	oar3_OAR12_19624437	12	19689222	oar3_OAR12_19689222	0.914191
milk yield	12	19624437	oar3_OAR12_19624437	12	19840123	oar3_OAR12_19840123	0.731101
milk yield	12	19624437	oar3_OAR12_19624437	12	20050780	OAR12_23075585	0.479696
milk yield	12	19689222	oar3_OAR12_19689222	12	19840123	oar3_OAR12_19840123	0.764197
milk yield	12	19689222	oar3_OAR12_19689222	12	20050780	OAR12_23075585	0.551989
milk yield	12	19840123	oar3_OAR12_19840123	12	20050780	OAR12_23075585	0.464666
mastitis resistance	16	34279856	OAR16_37226202	16	34392335	OAR16_37419505	0.556891
mastitis resistance	16	34279856	OAR16_37226202	16	34550197	OAR16_37539041	0.51631
mastitis resistance	16	34392335	OAR16_37419505	16	34550197	OAR16_37539041	0.345279
mastitis resistance	16	35633299	OAR16_38842323	16	36028239	s49984	0.236404
mastitis resistance	16	35801129	s74559	16	35930429	OAR16_39143709	0.566371
mastitis resistance	16	36028239	s49984	16	36152657	s57141	0.407692
milk yield	19	23656789	oar3_OAR19_23656789	19	23804520	OAR19_25259444	0.738123
milk yield	19	23656789	oar3_OAR19_23656789	19	23891277	oar3_OAR19_23891277	0.516897
milk yield	19	23656789	oar3_OAR19_23656789	19	23929524	oar3_OAR19_23929524	0.504352
milk yield	19	23656789	oar3_OAR19_23656789	19	24010793	OAR19_25513179	0.637626
milk yield	19	23656789	oar3_OAR19_23656789	19	24032312	oar3_OAR19_24032312	0.637515
milk yield	19	23656789	oar3_OAR19_23656789	19	24119431	oar3_OAR19_24119431	0.841731
milk yield	19	23656789	oar3_OAR19_23656789	19	24342061	OAR19_25830151	0.284288
milk yield	19	23804520	OAR19_25259444	19	23891277	oar3_OAR19_23891277	0.644254
milk yield	19	23804520	OAR19_25259444	19	23929524	oar3_OAR19_23929524	0.64235
milk yield	19	23804520	OAR19_25259444	19	24010793	OAR19_25513179	0.601071
milk yield	19	23804520	OAR19_25259444	19	24032312	oar3_OAR19_24032312	0.541744
milk yield	19	23804520	OAR19_25259444	19	24119431	oar3_OAR19_24119431	0.737292
milk yield	19	23804520	OAR19_25259444	19	24342061	OAR19_25830151	0.296603
milk yield	19	23804520	OAR19_25259444	19	24707843	oar3_OAR19_24707843	0.522533
milk yield	19	23804520	OAR19_25259444	19	24745933	oar3_OAR19_24745933	0.378002
milk yield	19	23891277	oar3_OAR19_23891277	19	23929524	oar3_OAR19_23929524	0.946734
milk yield	19	23891277	oar3_OAR19_23891277	19	24010793	OAR19_25513179	0.592662
milk yield	19	23891277	oar3_OAR19_23891277	19	24032312	oar3_OAR19_24032312	0.727406
milk yield	19	23891277	oar3_OAR19_23891277	19	24119431	oar3_OAR19_24119431	0.590986
milk yield	19	23891277	oar3_OAR19_23891277	19	24342061	OAR19_25830151	0.281267
milk yield	19	23891277	oar3_OAR19_23891277	19	24707843	oar3_OAR19_24707843	0.664871
milk yield	19	23891277	oar3_OAR19_23891277	19	24745933	oar3_OAR19_24745933	0.537446
milk yield	19	23929524	oar3_OAR19_23929524	19	24010793	OAR19_25513179	0.622631
milk yield	19	23929524	oar3_OAR19_23929524	19	24032312	oar3_OAR19_24032312	0.74829
milk yield	19	23929524	oar3_OAR19_23929524	19	24119431	oar3_OAR19_24119431	0.599009
milk yield	19	23929524	oar3_OAR19_23929524	19	24342061	OAR19_25830151	0.277776
milk yield	19	23929524	oar3_OAR19_23929524	19	24707843	oar3_OAR19_24707843	0.656939
milk yield	19	23929524	oar3_OAR19_23929524	19	24745933	oar3_OAR19_24745933	0.509618
milk yield	19	24010793	OAR19_25513179	19	24032312	oar3_OAR19_24032312	0.827942
milk yield	19	24010793	OAR19_25513179	19	24119431	oar3_OAR19_24119431	0.647191
milk yield	19	24010793	OAR19_25513179	19	24342061	OAR19_25830151	0.218818
milk yield	19	24010793	OAR19_25513179	19	24707843	oar3_OAR19_24707843	0.750656
milk yield	19	24010793	OAR19_25513179	19	24745933	oar3_OAR19_24745933	0.390396
milk yield	19	24032312	oar3_OAR19_24032312	19	24119431	oar3_OAR19_24119431	0.638309
milk yield	19	24032312	oar3_OAR19_24032312	19	24342061	OAR19_25830151	0.20071
milk yield	19	24032312	oar3_OAR19_24032312	19	24707843	oar3_OAR19_24707843	0.874766
milk yield	19	24032312	oar3_OAR19_24032312	19	24745933	oar3_OAR19_24745933	0.509849
milk yield	19	24119431	oar3_OAR19_24119431	19	24342061	OAR19_25830151	0.2753
milk yield	19	24119431	oar3_OAR19_24119431	19	24707843	oar3_OAR19_24707843	0.564749
milk yield	19	24119431	oar3_OAR19_24119431	19	24745933	oar3_OAR19_24745933	0.297339
milk yield	19	24342061	OAR19_25830151	19	24707843	oar3_OAR19_24707843	0.24687
milk yield	19	24342061	OAR19_25830151	19	24745933	oar3_OAR19_24745933	0.374151
milk yield	19	24707843	oar3_OAR19_24707843	19	24745933	oar3_OAR19_24745933	0.507131
mastitis resistance	19	25469429	OAR19_26906414	19	26307958	oar3_OAR19_26307958	0.386138
mastitis resistance	19	26307958	oar3_OAR19_26307958	19	27100147	oar3_OAR19_27100147	0.59465
mastitis resistance	19	26565985	oar3_OAR19_26565985	19	26808003	oar3_OAR19_26808003	0.334985
mastitis resistance	19	26565985	oar3_OAR19_26565985	19	27018360	oar3_OAR19_27018360	0.234712
mastitis resistance	19	26565985	oar3_OAR19_26565985	19	27264253	oar3_OAR19_27264253	0.52539
mastitis resistance	19	26565985	oar3_OAR19_26565985	19	27397476	oar3_OAR19_27397476	0.227216
mastitis resistance	19	26565985	oar3_OAR19_26565985	19	27558690	OAR19_29193780	0.215253
mastitis resistance	19	26808003	oar3_OAR19_26808003	19	27018360	oar3_OAR19_27018360	0.220291
mastitis resistance	19	27018360	oar3_OAR19_27018360	19	27397476	oar3_OAR19_27397476	0.428064
mastitis resistance	19	27018360	oar3_OAR19_27018360	19	27558690	OAR19_29193780	0.382792
mastitis resistance	19	27100147	oar3_OAR19_27100147	19	27397476	oar3_OAR19_27397476	0.232805
mastitis resistance	19	27264253	oar3_OAR19_27264253	19	27558690	OAR19_29193780	0.286769
mastitis resistance	19	27397476	oar3_OAR19_27397476	19	27558690	OAR19_29193780	0.569569
mastitis resistance	19	27397476	oar3_OAR19_27397476	19	28134366	OAR19_29776311	0.229588
mastitis resistance	19	27558690	OAR19_29193780	19	27723161	oar3_OAR19_27723161	0.208816
mastitis resistance	19	27558690	OAR19_29193780	19	28134366	OAR19_29776311	0.236923
mastitis resistance	19	27723161	oar3_OAR19_27723161	19	28134366	OAR19_29776311	0.483861
