# Supplementary material for: Genetic and genomic analyses underpin the feasibility of concomitant genetic improvement of milk yield and mastitis resistance in dairy sheep
Source: PLoS One. 2019 Nov 25;14(11):e0214346. doi: 10.1371/journal.pone.0214346 (PMC6876840; doi:10.1371/journal.pone.0214346)
Supplement: S2 Table — (XLSX) [file pone.0214346.s002.xlsx]

## Sheet: Sheet8
S2 Table. Genes located in the candidate genomic regions identified for milk yield in Chios sheep.
Ensembl Gene ID	Chromosome Name	Gene Start (bp)	Gene End (bp)	Strand	Associated Gene Name	Description
ENSOARG00000016728	2	125476477	125508702	-1	NUP35	nucleoporin 35kDa
ENSOARG00000022281	2	125126670	125126800	-1	U4	U4 spliceosomal RNA
ENSOARG00000024199	2	124841782	124841915	1	SNORA43	Small nucleolar RNA SNORA43
ENSOARG00000011440	12	19041488	19239239	-1	GPATCH2	G patch domain containing 2
ENSOARG00000011525	12	19239657	19613942	1	SPATA17	spermatogenesis associated 17
ENSOARG00000011531	12	19867709	19918696	1	RRP15	ribosomal RNA processing 15 homolog
ENSOARG00000011583	12	19934865	20025740	1	TGFB2	transforming growth factor, beta 2
ENSOARG00000011659	12	20785849	20814579	1	LYPLAL1	lysophospholipase-like 1
ENSOARG00000021227	12	19236844	19236920	-1		novel microRNA
ENSOARG00000024981	12	19968594	19968693	-1	U6	U6 spliceosomal RNA
ENSOARG00000025434	12	20055919	20066136	-1		novel microRNA
ENSOARG00000008837	16	31832933	32000445	-1	GHR	growth hormone receptor
ENSOARG00000008868	16	32528500	32540454	-1	FBXO4	F-box protein 4
ENSOARG00000008923	16	32617427	32779330	1	OXCT1	3-oxoacid CoA transferase 1
ENSOARG00000008952	16	33089170	33159243	1	PLCXD3	phosphatidylinositol-specific phospholipase C, X domain containing 3
ENSOARG00000008794	19	23692565	23720861	-1	DNAJA1	DnaJ (Hsp40) homolog, subfamily A, member 1
ENSOARG00000008743	19	23126508	23921247	1	CNTN4	contactin 4	2
ENSOARG00000026650	19	24800730	24802676	-1		novel microRNA
ENSOARG00000008838	19	24896665	25158990	1	CNTN6	contactin 6	2
