# Supplementary material for: Genetic and genomic analyses underpin the feasibility of concomitant genetic improvement of milk yield and mastitis resistance in dairy sheep
Source: PLoS One. 2019 Nov 25;14(11):e0214346. doi: 10.1371/journal.pone.0214346 (PMC6876840; doi:10.1371/journal.pone.0214346)
Supplement: S3 Table — (XLSX) [file pone.0214346.s003.xlsx]

## Sheet: Sheet1
S3 Table. Allelic expression imbalance analysis results using the one-sampled MBASED method.
chromosome	location (bp)	Gene	Annotation
12	19880736	RRP15	synonymous_variant
12	19918561	RRP15	synonymous_variant
