# Supplementary material for: Genetic and genomic analyses underpin the feasibility of concomitant genetic improvement of milk yield and mastitis resistance in dairy sheep
Source: PLoS One. 2019 Nov 25;14(11):e0214346. doi: 10.1371/journal.pone.0214346 (PMC6876840; doi:10.1371/journal.pone.0214346)
Supplement: S4 Table — (XLSX) [file pone.0214346.s004.xlsx]

## Sheet: Sheet1
S4 Table. Selected candidate genes for milk yield.
Gene Symbol	Gene name	Genomic location	Function
LYPLAL1	Lysophospholipase-Like 1	12: 20785849- 20814579	Hydrolyses fatty acids from S-acylated cysteine residues in proteins such as trimeric G alpha proteins or HRAS. Has depalmitoylating activity toward KCNMA1 and low lysophospholipase activity.
GHR	Growth Hormone Receptor	16: 31832933 - 32000445	This gene encodes a member of the type I cytokine receptor family, which is a transmembrane receptor for growth hormone. Binding of growth hormone to the receptor leads to receptor dimerization and the activation of an intra- and intercellular signal transduction pathway leading to growth. Variation in this gene can affects glucose, lipid and insulin-like growth factor-I metabolism.
OXCT1	3-Oxoacid CoA Transferase 1	16: 32617427- 32779330	Key enzyme for ketone body catabolism. The encoded protein is a homodimeric mitochondrial matrix enzyme that plays a central role in extrahepatic ketone body catabolism by catalysing the reversible transfer of coenzyme A from succinyl-CoA to acetoacetate.
DNAJA1	DnaJ Heat Shock Protein Family (Hsp40) Member A1	19: 23692565-23720861	This gene encodes a member of the DnaJ family of proteins, which act as heat shock protein 70 cochaperones. Heat shock proteins facilitate protein folding, trafficking, prevention of aggregation, and proteolytic degradation. Stimulates ATP hydrolysis and plays a role in protein transport into mitochondria.
